# Supplementary material for: Characterization of Photo-Crosslinked Methacrylated Type I Collagen as a Platform to Investigate the Lymphatic Endothelial Cell Response
Source: Lymphatics. Author manuscript; Available in PMC 2024 Dec 11. (PMC11632916; doi:10.3390/lymphatics2030015)
Supplement: supplementary material [file NIHMS2024373-supplement-supplementary_material.zip]

Archive with 3 entries (3 files):
- Figure S1.jpg
- Figure S2.jpg
- lymphatics-3121598-supplementary.pdf
